# Supplementary material for: Intratumoral Adipocyte-High Breast Cancer Enrich for Metastatic and Inflammation-Related Pathways but Associated with Less Cancer Cell Proliferation
Source: Int J Mol Sci. 2020 Aug 11;21(16):5744. doi: 10.3390/ijms21165744 (PMC7461211; doi:10.3390/ijms21165744)
Supplement: Supplementary file 1 [file ijms-21-05744-s001.zip]

Archive with 1 entries (1 files):
- Adipocyte_Supplementary File 20200807_v04.docx
